# Supplementary material for: Alternative promoter usage generates novel shorter MAPT mRNA transcripts in Alzheimer’s disease and progressive supranuclear palsy brains
Source: Sci Rep. 2017 Oct 3;7:12589. doi: 10.1038/s41598-017-12955-7 (PMC5626709; doi:10.1038/s41598-017-12955-7)
Supplement: Supplementary file 2 — Supplementary Table S1 [file 41598_2017_12955_MOESM2_ESM.xlsx]

## Sheet: Sup.Table.1
	Pool	Number of clones	TSS		included exons															First Kozak	Putative protein
			exon inton	cDNA	0	1	2	3	4	4a	5	6	7	8	9	10	11	12	13
	PSP	1	Exon 0	c.-222	+	+	+		+		+		+		+	+	+	+	?	M1	1N4R
	PSP	1	Exon 0	c.-174	+	+	+	+	+		+		+		+	+	+	+	?	M1	2N4R
	C	1	Exon 0	c.-172	+	+	+		+		+		+		+		+	+	?	M1	1N3R
	PSP	1	Exon 0	c.-170	+				+		+		+		+		+	+	?	M127 ?	∆∆3R ?
	PSP	1	Exon 0	c.-166	+	+			+		+		+		+	+	+	+	?	M1	0N4R
	MA	1	Exon 0	c.-160	+	+			+		+		+		+	+	+	+	?	M1	0N4R
	PSP	1	Exon 0	c.-160	+	+	+	+	+		+		+		+	+	+	+	?	M1	2N4R
	PSP	1	Exon 0	c.-158	+	+	+		+		+		+		+		+	+	?	M1	1N3R
	PSP	1	Exon 0	c.-155	+	+			+		+		+		+		+	+	?	M1	0N3R
	PSP	1	Exon 0	c.-153	+	+	+		+		+		+		+		+	+	?	M1	1N3R
	C	1	Exon 0	c.-153	+	+			+		+		+		+		+	+	?	M1	0N3R
	PSP	1	Exon 0	c.-153	+	+			+		+	+	+		+		+	+	?	M1	0N6+3R
	PSP	1	Exon 0	c.-148	+	+	+		+		+		+		+		+	+	?	M1	1N3R
	C	1	Exon 0	c.-144	+	+			+		+		+		+		+	+	?	M1	0N3R
	PSP	2	Exon 0	c.-143	+	+	+		+		+		+		+		+	+	?	M1	1N3R
	PSP	1	Exon 0	c.-141	+	+			+		+		+		+		+	+	?	M1	0N3R
	PSP	1	Exon 0	c.-134	+	+	+		+		+		+		+		+	+	?	M1	1N3R
	PSP	1	Exon 0	c.-125	+	+	+		+		+		+		+	+	+	+	?	M1	1N4R
	PSP	1	Exon 0	c.-113	+	+			+		+		+		+	+	+	+	?	M1	0N4R
	C	1	Exon 0	c.-106	+	+					+		+		+		+	+	?	M127 ?	∆∆3R ?
	PSP	1	Exon 0	c.-101	+	+	+		+		+		+		+	+	+	+	?	M1	1N4R
	C	1	Exon 0	c.-94	+	+			+		+		+		+		+	+	?	M1	0N3R
	PSP	1	Exon 0	c.-54	+	+			+		+		+		+		+	+	?	M1	0N3R
	MA	1	Exon 0	c.-54	+	+			+		+		+		+		+	+	?	M1	0N3R
	PSP	1	Exon 0	c.-53	+	+	+	+	+		+		+		+	+	+	+	?	M1	2N4R
	C	1	Exon 0	c.-51	+	+			+		+		+		+		+	+	?	M1	0N3R
	MA	1	Exon 0	c.-47	+	+			+		+		+		+		+	+	?	M1	0N3R
	C	1	Exon 0	c.-38	+	+	+		+		+		+		+		+	+	?	M1	1N3R
	C	1	Exon 0	c.-38	+	+			+		+		+		+		+	+	?	M1	0N3R
	MA	1	Exon 0	c.-35	+	+			+		+		+		+		+	+	?	M1	0N3R
	C	1	Exon 0	c.-28	+	+			+		+		+		+	+	+	+	?	M1	0N4R
	C	1	Intron 0	c.-17-3		+	+		+		+		+		+		+	+	?	M1	1N3R
	C	1	Intron 0	c.-17-3		+			+		+		+		+		+	+	?	M1	0N3R
	C	1	Intron 0	c.-17-2		+			+		+		+		+	+	+	+	?	M1	0N4R
	PSP	1	Intron 0	c.-17-2		+			+		+		+		+		+	+	?	M1	0N3R
	PSP	1	Exon 1	c.-9		+			+		+		+		+		+	+	?	M1	0N3R
	MA	1	Exon 1	c.-7		+	+		+		+		+		+		+	+	?	M1	1N3R
	PSP	2	Exon 1	c.7		+	+				+		+		+		+	+	?	M11	∆3R
	C	1	Exon 1	c.52		+			+		+		+		+	+	+	+	?	M127	∆∆4R
	PSP	2	Exon 1	c.75		+			+		+		+		+	+	+	+	?	M127	∆∆4R
	PSP	1	Exon 1	c.80		+			+		+		+		+	+	+	+	?	M127	∆∆4R
	MA	1	Exon 1	c.90		+	+		+		+		+		+		+	+	?	M127	∆∆3R
	PSP	1	Exon 1	c.94		+	+		+		+		+		+		+	+	?	M127	∆∆3R
	C	1	Exon 1	c.108		+	+		+		+		+		+		+	+	?	M127	∆∆3R
	MA	1	Exon 1	c.108		+	+	+	+		+		+		+	+	+	+	?	M127	∆∆4R
	MA	1	Exon 2	c.160			+		+		+		+		+	+	+	+	?	M127	∆∆4R
	C	1	Exon 2	c.179			+		+		+		+		+	+	+	+	?	M127	∆∆4R
	C	1	Exon 2	c.186			+	+	+		+		+		+		+	+	?	M127	∆∆3R
	PSP	1	Exon 2	c.195			+	+	+		+		+		+		+	+	?	M127	∆∆3R
	C	1	Exon 2	c.195			+		+		+		+		+		+	+	?	M127	∆∆3R
	MA	1	Exon 2	c.201			+		+		+		+		+	+	+	+	?	M127	∆∆4R

## Sheet: Feuil1
					NM005910,5
